# Supplementary material for: Functional Analysis of Chicken IRF7 in Response to dsRNA Analog Poly(I:C) by Integrating Overexpression and Knockdown
Source: PLoS One. 2015 Jul 17;10(7):e0133450. doi: 10.1371/journal.pone.0133450 (PMC4505898; doi:10.1371/journal.pone.0133450)
Supplement: S1 Table — (XLSX) [file pone.0133450.s002.xlsx]

## Sheet: Sup1
	Supplement Table 1 Differentially expressed genes between comparisons in the overexpression data set										Poly(I:C) activation common DEGs
											IRF7 over-expression common DEGs
											Common DEGs between over-expression and knock-down
	Control Mock vs. Control Poly(I:C)					Control Mock vs. CMV-IRF7 Mock					CMV-IRF7 Mock vs. CMV-IRF7 Poly(I:C)					Control Poly(I:C) vs. CMV-IRF7 Poly(I:C)
	Gene Name (Ensenbl)	FPKM		log2 fold change		Gene Name (Ensenbl)	FPKM		log2 fold change		Gene Name (Ensenbl)	FPKM		log2 fold change		Gene Name (Ensenbl)	FPKM		log2 fold change
		Value 1	Value 2				Value 1	Value 2				Value 1	Value 2				Value 1	Value 2
	AFAP1L2	22.863	6.33449	-1.85171		BFIV21	21.178	88.7138	2.06659		ANGPTL4	29.3741	559.329	4.25108		ADAR	18.9508	86.613	2.19232
	ALB	7.61007	124.692	4.03432		CDH12	0	0.6652	Inf		ATF3	7.11079	77.1062	3.43876		ALB	111.985	12.8498	-3.12348
	ANGPTL4	37.9491	141.537	1.89905		CLDN18	1.39353	0	-Inf		BDKRB1	5.74964	120.815	4.39319		APAF1	2.19889	15.5702	2.82394
	APOV1	7.2863	118.943	4.02894		EBF1	0.760304	12.0084	3.98133		BIRC2	45.1628	310.609	2.78189		APOAIV	2.92177	0	-Inf
	BDKRB2	4.14569	31.7179	2.93561		FAM129A	30.2934	13.5064	-1.16536		BDKRB2	4.18838	50.7761	3.59968		APOB	2.81931	0.285607	-3.30324
	C8orf22	0	0.915368	Inf		FAR-2	0.663135	0	-Inf		CCL19	0	1.95917	Inf		APOV1	106.811	15.6916	-2.76699
	CCL4	0	197.114	Inf		FOLH1	0.948497	0	-Inf		CLIC2	14.0548	93.7626	2.73795		ATP10A	9.8667	45.0436	2.19068
	CL2	0	11.8805	Inf		FOXP4	24.1866	9.9775	-1.27745		CMPK2	2.97091	265.748	6.48301		ATP8A1	1.54959	6.945	2.16409
	CYR61	426.6	1796.44	2.07418		HELZ2	1.49966	10.535	2.81248		CMTR1	12.1921	186.088	3.93197		B2M	229.061	993.77	2.11718
	DTX2	33.9182	123.576	1.86527		IGFBP5	56.6928	22.3901	-1.34031		COL9A3	0	0.880664	Inf		B4GALNT4	5.09758	32.6311	2.67836
	DUSP5	18.711	64.868	1.79362		IL17REL	45.0482	98.2589	1.12512		CXCL12	15.0857	100.353	2.73384		BFIV21	20.4185	194.477	3.25165
	EGR1	43.8306	136.861	1.6427		IRF7	7.60799	286.105	5.23289		DHX58	5.18946	61.793	3.57379		BIRC2	61.5554	299.478	2.28249
	F3	3.03713	32.6105	3.42456		JAC	784.668	338.353	-1.21355		DTX3L	7.56929	93.9168	3.63315		C1S	41.4035	185.005	2.15974
	FAH	0	0.77801	Inf		LMOD1	16.5523	4.22308	-1.97067		DUSP5	10.6172	104.841	3.30374		CAMKK2	10.733	74.7982	2.80095
	FAS	34.3572	126.784	1.88369		LY6E	3.49784	49.324	3.81776		EIF2AK2	9.29922	235.24	4.66088		CASP7	5.67131	48.1914	3.08702
	GAL10	0	14.4011	Inf		MX1	0	1.24854	Inf		EPSTI1	4.35443	311.196	6.1592		CCL4	181.171	1340.24	2.88706
	HAS2	8.29592	42.2755	2.34935		MYC	211.485	92.5983	-1.1915		FAM198B	0	0.842304	Inf		CLDN18	1.92252	0	-Inf
	HELZ2	1.42337	64.2539	5.4964		PARP9	4.91266	11.2054	1.18961		HAS2	6.17065	48.0406	2.96076		CMPK2	4.65467	255.422	5.77806
	HGD	0	0.866693	Inf		TBC1D1	15.8654	41.634	1.39188		IFIH1	3.20422	248.571	6.27754		CMTR1	15.2067	178.856	3.55603
	IL8	1.0272	62.3209	5.92293		USP53	8.55734	27.7974	1.69972		IFNB	0	8.75392	Inf		CNP	115.629	511.334	2.14477
	INHBA	71.4266	451.79	2.66112		ZNFX1	6.33899	14.8078	1.22403		IRF1	4.40783	124.315	4.81779		COMMD8	6.77734	29.3512	2.11463
	K123	11.4334	296.977	4.69902		ENSGALG00000005785	7.28054	2.98203	-1.28775		IRF10	17.2809	177.151	3.35773		DENND2D	6.28299	41.8143	2.73447
	LIF	77.8671	308.011	1.9839		ENSGALG00000007096	32.02	7.10933	-2.17119		IRF8	26.305	210.27	2.99883		DHX58	4.0869	59.3921	3.86119
	MAP3K5	8.03318	28.8454	1.8443		ENSGALG00000008856	6.64949	19.9612	1.58588		ISG12-2	39.9509	7394.83	7.53215		DTX3L	4.71045	90.2675	4.26027
	MARCKSL1	34.5376	116.37	1.75247		ENSGALG00000012072	6.74288	18.1925	1.43191		ITGB3	2.727	68.9417	4.65999		DUSP6	59.5614	204.494	1.77961
	MX1	0	2.05818	Inf		ENSGALG00000012250	13.2688	3.31619	-2.00044		IYD	0	1.75527	Inf		EFHD1	82.3823	339.146	2.0415
	MXRA8	212.189	63.0123	-1.75165							K123	9.81787	690.377	6.13583		EIF2AK2	10.6479	226.1	4.40832
	NFKBIA	24.7166	109.37	2.14567							K60	0	46.854	Inf		EPSTI1	6.17714	299.102	5.59756
	RELT	14.042	64.0464	2.18937							KCNE1	0	8.77351	Inf		F3	29.2862	117.072	1.9991
	SH3BP5	19.3794	67.435	1.79898							LY6E	44.4694	1211.85	4.76825		FAM149A	2.00227	11.2346	2.48825
	SQSTM1	115.231	533.034	2.20969							MCL1	81.733	524.208	2.68115		FBN3	1.45389	7.68405	2.40195
	STC2	10.7897	56.5127	2.38891							MITD1	12.8605	111.388	3.11458		FGB	14.9618	1.30182	-3.52268
	SYTL2	20.2493	4.35855	-2.21595							MOB3C	5.80393	65.6668	3.50006		FGG	8.70924	0.876629	-3.31251
	TF	6.52084	28.2041	2.11278							MOV10	6.66396	82.3232	3.62685		FMR1	23.0917	85.0644	1.88118
	TIMP3	89.2743	732.958	3.03741							MX1	1.12548	158.462	7.13745		FOLH1	0.606543	0	-Inf
	TNFRSF10B	74.7608	308.716	2.04593							NAMPT	67.2078	424.14	2.65784		FRMD3	0.713626	0	-Inf
	TNFRSF11B	33.8749	265.473	2.97028							NFKBIA	22.4189	229.635	3.35655		GAL9	60.6635	6.7586	-3.16603
	TTPA	0	0.674321	Inf							NFKBIZ	4.63513	49.9998	3.43124		GAS6	1.40582	0	-Inf
	TVB	44.2495	186.69	2.07691							NLRC5	2.56328	25.4039	3.30899		GC	22.5075	1.64575	-3.77359
	VNN1	6.03648	28.4167	2.23496							NMI	26.5653	289.324	3.44507		GIP	0	3.21975	Inf
	VTG1	0.45883	10.3787	4.49953							OASL	6.42279	889.961	7.1144		HGD	0.778232	0	-Inf
	VTG2	1.89991	34.6792	4.19007							OGFR	9.68712	96.2095	3.31204		IFI27L2	19.5365	181.162	3.21304
	ZDHHC20	81.8675	295.969	1.85408							PARP12	8.03576	113.874	3.82485		IFI35	20.2129	82.9467	2.03691
	ENSGALG00000006325	11.97	54.2222	2.17946							PFKFB3	2.99696	28.1199	3.23002		IFIH1	4.93436	238.913	5.59747
	ENSGALG00000011273	0	2.30128	Inf							PHF11	14.2094	170.356	3.58364		IGF2BP3	14.3027	46.5854	1.70359
	ENSGALG00000011449	6.58919	94.3631	3.84005							PIGA	3.61467	58.3008	4.01158		INHBB	9.28985	62.3068	2.74566
	ENSGALG00000028627	79.9561	529.851	2.7283							PLK3	6.99495	77.5033	3.46987		IRF1	10.018	119.484	3.57616
											PNRC1	37.64	359.79	3.25682		IRF10	19.3989	170.267	3.13375
											RELT	13.4608	99.746	2.88949		IRF7	23.678	2858.63	6.91563
											RFFL	9.58804	62.5285	2.70521		IRF8	29.8244	202.099	2.76049
											RIPK2	24.8315	177.077	2.83413		ISG12-2	76.5633	7107.43	6.53653
											SAMHD1	20.9564	145.719	2.79772		ITA	35.6131	174.981	2.29672
											SCNN1D	0	1.14288	Inf		ITGB3	11.871	66.2626	2.48076
											SLC2A6	0	4.1061	Inf		K60	8.57674	45.0333	2.39249
											SLC38A5	0	2.38189	Inf		KAZN	4.07154	30.1969	2.89076
											SMCHD1	14.2252	160.528	3.49631		KCNJ5	9.60804	59.8241	2.63841
											SNX10	0.496574	44.813	6.49576		LY6E	20.9131	1164.75	5.79948
											STAT1	30.4646	296.529	3.28297		MITD1	8.64853	107.06	3.62983
											TGM2	0	0.685772	Inf		MOV10	5.00329	79.1238	3.98316
											THBS1	504.086	4484.62	3.15325		MSX2	28.1096	182.095	2.69556
											TIMP3	457.342	4430.52	3.27613		MX1	1.84841	152.304	6.36453
											TMPRSS2	0	0.812695	Inf		NAMPT	110.056	408.94	1.89365
											TNFRSF10B	47.7949	590.279	3.62647		NANP	15.8393	72.5233	2.19493
											TNFRSF11B	25.9698	491.907	4.24348		NBN	15.286	55.7183	1.86594
											TPST2	1.50222	0	-Inf		NFKBIZ	11.5202	48.057	2.06058
											TRAF1	6.45408	78.3122	3.60095		NLRC5	5.58675	24.4168	2.12779
											TRAFD1	12.8432	137.414	3.41945		NMI	23.1973	278.082	3.58348
											TRANK1	3.49028	144.416	5.37075		NR4A3	2.88225	21.1372	2.87452
											TRIM25	9.22433	155.438	4.07475		NRXN3	0.65424	0	-Inf
											TVB	29.1244	356.884	3.61516		NT5C3B	20.6483	109.722	2.40975
											ZC3HAV1	11.0059	153.888	3.80553		OASL	17.5945	855.375	5.60336
											ZNFX1	13.3499	290.992	4.44608		OGFR	8.1982	92.4709	3.49562
											ENSGALG00000000720	6.86845	60.5944	3.14113		PARP12	8.39743	109.449	3.70417
											ENSGALG00000001398	3.99041	73.8564	4.21011		PARP9	4.77029	72.6679	3.92917
											ENSGALG00000001478	5.27204	87.3845	4.05094		PATL2	1.39027	16.3175	3.55299
											ENSGALG00000011449	8.04292	370.881	5.52709		PHF11	20.299	163.736	3.01189
											ENSGALG00000012072	16.3994	189.1	3.52744		PIGA	3.62994	56.0356	3.94832
											ENSGALG00000013057	21.8838	764.067	5.12576		PIM3	17.8782	69.2258	1.95311
																PNRC1	64.6547	345.809	2.41915
																PON2	1.22858	0	-Inf
																PRMT8	2.5946	16.5139	2.67009
																PXK	3.01008	52.2539	4.11767
																RAG2	0.616474	0	-Inf
																RBM43	2.44911	27.934	3.51169
																RHOC	70.1456	240.09	1.77515
																RNF19B	3.30224	30.886	3.22544
																SAMHD1	25.8119	140.057	2.4399
																SDC4	103.666	459.352	2.14766
																SLBP	13.7304	53.0353	1.94958
																SLC46A2	13.9153	124.011	3.15573
																SMCHD1	22.1412	154.292	2.80086
																SNX10	0.886953	43.0718	5.60174
																STAT1	21.7135	285.007	3.71433
																STOML1	11.4632	88.2071	2.94388
																TAP1	1.18464	9.68178	3.03083
																TAP2	3.7311	32.2463	3.11146
																TBC1D1	39.3203	144.85	1.88121
																TF	25.3267	3.284	-2.94713
																TIPARP	8.45832	32.5403	1.94378
																TJP2	3.86654	17.8156	2.20402
																TLR3	1.39752	33.6199	4.58838
																TMEM168	16.0297	63.9322	1.99579
																TMPRSS2	0	0.78112	Inf
																TNFRSF1B	21.4442	89.775	2.06573
																TNFRSF8	10.4209	53.3642	2.3564
																TOR4A	4.32821	37.0172	3.09635
																TOX3	0	0.907075	Inf
																TRAFD1	9.9081	132.075	3.7366
																TRANK1	3.25259	138.805	5.41532
																TRIM25	10.518	149.398	3.82823
																USP53	13.8592	54.0338	1.96302
																VTG1	9.32104	0.842065	-3.46849
																VTG2	31.1436	3.55945	-3.12921
																YPEL5	17.9	81.3544	2.18426
																ZC3HAV1	7.27009	147.909	4.34659
																ZDHHC4	3.26599	41.8671	3.68023
																ZNF804A	6.39645	0	-Inf
																ZNFX1	18.4025	279.684	3.92583
																ENSGALG00000000443	0	3.517	Inf
																ENSGALG00000000720	3.99028	58.2397	3.86744
																ENSGALG00000001398	4.45649	70.9866	3.99357
																ENSGALG00000001478	4.062	83.9887	4.36993
																ENSGALG00000006407	25.8882	122.388	2.24109
																ENSGALG00000008856	2.6004	17.4164	2.74365
																ENSGALG00000012072	11.3252	181.752	4.00437
																ENSGALG00000013057	38.2035	734.38	4.26475
																ENSGALG00000014659	12.0509	41.3394	1.77838
																ENSGALG00000016570	0.849302	0	-Inf
																ENSGALG00000019141	1.99671	124.324	5.96033
																ENSGALG00000023709	1.5566	81.3693	5.70801
