# Supplementary material for: Functional Analysis of Chicken IRF7 in Response to dsRNA Analog Poly(I:C) by Integrating Overexpression and Knockdown
Source: PLoS One. 2015 Jul 17;10(7):e0133450. doi: 10.1371/journal.pone.0133450 (PMC4505898; doi:10.1371/journal.pone.0133450)
Supplement: S2 Table — (XLSX) [file pone.0133450.s003.xlsx]

## Sheet: Sup2
	Supplement Table 2 Differentially expressed genes between comparisons in the knockdown data set										Poly(I:C) activation common DEGs
											IRF7 knock-down common DEGs
											Common DEGs between over-expression and knock-down
	NS Mock vs. NS Poly(I:C)					NS Mock vs. KD Mock					KD Mock vs. KD Poly(I:C)					NS Poly(I:C) vs. KD Poly(I:C)
	Gene Name (Ensenbl)	FPKM		log2 fold change		Gene Name (Ensenbl)	FPKM		log2 fold change		Gene Name (Ensenbl)	FPKM		log2 fold change		Gene Name (Ensenbl)	FPKM		log2 fold change
		Value 1	Value 2				Value 1	Value 2				Value 1	Value 2				Value 1	Value 2
	ANGPTL4	24.3193	198.91	3.03194		5_8S_rRNA	1963.58	5187.7	1.40161		ANGPTL4	27.6375	193.143	2.80497		ABCB10	28.0615	7.3072	-1.9412
	ANKRD1	3.46791	79.2431	4.51415		CDH5	20.9101	9.1045	-1.19955		ANKRD1	3.79316	100.846	4.73261		ASNSD1	29.103	68.1542	1.22763
	ATF3	13.465	107.352	2.99506		COL8A1	126.104	25.5304	-2.30433		ATF3	10.7918	91.356	3.08156		COL8A1	46.0584	13.6432	-1.75528
	BDKRB2	8.10181	71.5673	3.14298		JAC	394.903	986.553	1.3209		BDKRB2	7.9066	60.052	2.92508		EYS	1.99163	0	-Inf
	C18H17ORF106	6.98026	0	-Inf		MYC	113.452	42.9762	-1.40047		CYR61	135.408	2204.11	4.02482		FGFBP1	0	3.89999	Inf
	CYR61	171.435	2536.5	3.8871		NOTUM	139.013	40.7348	-1.77088		DUSP1	3.36168	44.3694	3.72231		KCNJ6	4.50128	0	-Inf
	DIXDC1	2.7696	0	-Inf		NXPH2	1.17345	0	-Inf		DUSP5	12.3115	123.359	3.32478		MYC	342.726	143.205	-1.25897
	DUSP1	4.37496	45.4323	3.37638		PPL	3.04171	0.431549	-2.81729		DUSP8	22.3076	132.029	2.56525		NXPH2	2.91978	0	-Inf
	EGR1	29.8821	316.561	3.40513		PRKCQ	2.56046	0	-Inf		EGR1	26.6612	370.717	3.7975		OASL	52.4822	16.5055	-1.66889
	EPHA2	41.0403	267.617	2.70506		ENSGALG00000002771	8.21471	0	-Inf		EPHA2	44.5736	261.678	2.55353		TNIP3	0	2.35727	Inf
	EVA1B	21.1157	0	-Inf		ENSGALG00000027367	0	1.33395	Inf		HELZ2	1.06264	82.8335	6.28449		TRANK1	7.4261	2.41802	-1.61878
	GDPD4	1.24281	0	-Inf							INHBA	43.1143	464.69	3.43003		USH2A	0	5.00118	Inf
	GLDC	1.51508	0	-Inf							ISG12-2	0	68.1783	Inf		ZNFX1	54.3194	17.9399	-1.5983
	HCN2	1.56497	0	-Inf							K123	7.37712	395.374	5.74401		ENSGALG00000006384	328.439	115.064	-1.51319
	HELZ2	1.49265	160.205	6.7459							K60	0	36.9753	Inf		ENSGALG00000027367	0	5.07492	Inf
	INHBA	46.4746	580.757	3.64342							LIF	46.8341	475.28	3.34315
	IP3KA	3.5428	0	-Inf							MCL1	49.492	322.231	2.70283
	ISG12-2	0	154.521	Inf							NFKBIA	25.8713	165.171	2.67454
	K123	5.30509	263.859	5.63625							OSF-2	5.4634	39.4144	2.85085
	K60	0	23.9898	Inf							SQSTM1	107.888	1152.37	3.417
	LIF	68.5615	694.292	3.34007							TNFRSF11B	23.8183	159.325	2.74184
	MX1	0	4.95039	Inf							TVB	33.3624	260.989	2.96769
	NEURL	1.09289	0	-Inf							ENSGALG00000011449	14.8519	115.14	2.95466
	NFKBIA	22.8239	163.56	2.8412
	NME1	1.77553	0	-Inf
	OSF-2	7.55986	49.1423	2.70053
	SQSTM1	95.3177	1104.8	3.53489
	SYT13	2.66747	0	-Inf
	TNFRSF11B	32.3007	263.462	3.02795
	TP73	2.31793	0	-Inf
	TVB	35.3589	251.243	2.82894
	ZNFX1	6.11415	60.592	3.3089
	ENSGALG00000002692	2.05571	0	-Inf
	ENSGALG00000007967	2.81062	0	-Inf
	ENSGALG00000011449	10.0944	128.552	3.67073
	ENSGALG00000019198	3.46206	0	-Inf
